# Supplementary material for: Miniaturized Cultivation Profiling (MATRIX)-Facilitated Discovery of Noonazines A–C and Noonaphilone A from an Australian Marine-Derived Fungus, Aspergillus noonimiae CMB-M0339
Source: Mar Drugs. 2024 May 27;22(6):243. doi: 10.3390/md22060243 (PMC11204830; doi:10.3390/md22060243)
Supplement: Supplementary file 1 [file marinedrugs-22-00243-s001.zip]

Archive with 1 entries (1 files):
- marinedrugs-3022843-supplementary.pdf
